# Supplementary material for: An Odorant Receptor from the Proboscis of the Cotton Bollworm Helicoverpa armigera (Lepidoptera: Noctuidae) Narrowly Tuned to Indole
Source: Insects. 2022 Apr 13;13(4):385. doi: 10.3390/insects13040385 (PMC9033110; doi:10.3390/insects13040385)
Supplement: Supplementary file 1 [file insects-13-00385-s001.zip]

Archive with 2 entries (2 files):
- Supplementary Table S1-revised.pdf
- Supplementary Table S2-revised.pdf
